# Supplementary material for: Mediterranean Diet Is a Predictor of Progression of Subclinical Atherosclerosis in a Mediterranean Population: The ILERVAS Prospective Cohort Study
Source: Nutrients. 2024 Oct 24;16(21):3607. doi: 10.3390/nu16213607 (PMC11547874; doi:10.3390/nu16213607)
Supplement: Supplementary file 1 [file nutrients-16-03607-s001.zip]

Archive with 1 entries (1 files):
- nutrients-3243022-supplementary.pdf
